# Supplementary material for: Heterologous Expression of the Nitrogen-Fixing Gene Cluster from Paenibacillus polymyxa in Bacillus subtilis
Source: Microorganisms. 2025 Jun 6;13(6):1320. doi: 10.3390/microorganisms13061320 (PMC12195393; doi:10.3390/microorganisms13061320)
Supplement: Supplementary file 1 [file microorganisms-13-01320-s001.zip]

Archive with 1 entries (1 files):
- microorganisms-3643411-supplementary.pdf
